# Supplementary material for: A novel controller based on state-transition models for closed-loop vagus nerve stimulation: Application to heart rate regulation
Source: PLoS One. 2017 Oct 27;12(10):e0186068. doi: 10.1371/journal.pone.0186068 (PMC5659642; doi:10.1371/journal.pone.0186068)
Supplement: S1 Data — We confirm that there is no identifying information in these files. Datasets containing the WMARR response acquired for each sheep. The data contains: the target, the name of the controller (P10, P30 or F30), RR interval and the current state (CS). All performance indicators are also provided. (ZIP) [file pone.0186068.s002.zip]

Archive with 25 entries (22 files):
- DataVNS/
- DataVNS/.DS_Store
- __MACOSX/
- __MACOSX/DataVNS/
- __MACOSX/DataVNS/._.DS_Store
- DataVNS/DATA_10_450.mat
- DataVNS/DATA_1_430.mat
- DataVNS/DATA_1_460.mat
- DataVNS/DATA_2_430.mat
- DataVNS/DATA_2_490.mat
- DataVNS/DATA_3_520.mat
- DataVNS/DATA_3_550.mat
- DataVNS/DATA_3_600.mat
- DataVNS/DATA_4_430.mat
- DataVNS/DATA_4_500.mat
- DataVNS/DATA_5_650.mat
- DataVNS/DATA_5_750.mat
- DataVNS/DATA_6_460.mat
- DataVNS/DATA_6_600.mat
- DataVNS/DATA_7_570.mat
- DataVNS/DATA_7_600.mat
- DataVNS/DATA_8_500.mat
- DataVNS/DATA_9_700.mat
- DataVNS/DataPerformance.mat
- __MACOSX/._DataVNS
